# Supplementary material for: Identification of mRNA Prognostic Markers for TGCT by Integration of Co-Expression and CeRNA Network
Source: Front Endocrinol (Lausanne). 2021 Sep 21;12:743155. doi: 10.3389/fendo.2021.743155 (PMC8491582; doi:10.3389/fendo.2021.743155)
Supplement: Supplementary file 2 [file Table_2.xlsx]

## Sheet: Sheet1
Supplementary Table 2. ImmuCellAI_abundance_result-TCGA
Sample	CD4 naive	CD8 naive	Tc	Tex	Tr1	nTreg	iTreg	Th1	Th2	Th17	Tfh	Tcm	Tem	NKT	MAIT	DC	B cell	Monocyte	Macrophage	NK	Neutrophil	Tgd	CD4 T	CD8 T	InfiltrationScore
TCGA.2G.AAEW.01A.11R.A430.07	0	0.016	0.183	0.017	0	0.063	0.105	0.249	0.18	0.073	0.398	0.223	0.035	0.004	0.049	0.234	0.137	0.104	0.223	0.113	0.142	0	0.066	0.115	0.679
TCGA.2G.AAEX.01A.11R.A430.07	0.011	0.05	0.214	0.08	0.009	0.012	0.045	0.26	0.196	0.016	0.384	0.195	0.037	0.012	0.069	0.121	0.161	0.052	0.099	0.228	0.068	0.039	0.076	0.133	0.561
TCGA.2G.AAF1.01A.11R.A430.07	0	0.025	0.202	0.028	0.006	0.046	0.116	0.253	0.148	0.052	0.398	0.22	0.028	0.043	0.087	0.17	0.179	0.051	0.17	0.134	0.11	0	0.078	0.133	0.613
TCGA.2G.AAF4.01A.11R.A430.07	0	0	0.197	0.081	0	0.024	0.074	0.261	0.211	0.018	0.399	0.218	0.025	0	0.034	0.094	0.169	0.061	0.161	0.238	0.085	0.051	0.082	0.145	0.619
TCGA.2G.AAF6.01A.11R.A430.07	0	0.021	0.197	0.062	0	0.051	0.104	0.237	0.224	0.036	0.398	0.172	0.02	0	0.087	0.183	0.118	0.098	0.207	0.232	0.11	0.024	0.021	0.157	0.674
TCGA.2G.AAF8.01A.11R.A430.07	0	0.066	0.238	0.051	0.005	0.019	0.102	0.26	0.233	0.04	0.366	0.18	0.032	0.024	0.021	0.141	0.168	0.122	0.125	0.176	0.096	0.023	0.035	0.163	0.614
TCGA.2G.AAFE.01A.11R.A430.07	0	0.081	0.161	0.016	0	0.032	0.095	0.243	0.28	0.076	0.379	0.174	0.041	0	0.051	0.26	0.123	0.094	0.181	0.205	0.09	0	0.075	0.126	0.69
TCGA.2G.AAFG.01A.11R.A430.07	0	0.04	0.18	0.062	0	0.059	0.137	0.262	0.236	0.031	0.395	0.189	0.011	0.011	0.064	0.202	0.126	0.126	0.18	0.241	0.084	0	0.069	0.152	0.706
TCGA.2G.AAFG.05A.11R.A430.07	0	0.067	0.186	0.065	0	0.043	0.103	0.251	0.229	0.033	0.415	0.191	0.008	0.009	0.078	0.2	0.151	0.115	0.171	0.261	0.056	0	0.085	0.178	0.728
TCGA.2G.AAFH.01A.12R.A430.07	0	0	0.169	0.074	0.014	0.007	0.065	0.272	0.28	0.03	0.392	0.181	0.03	0	0.063	0.189	0.129	0.128	0.224	0.253	0.085	0.032	0.058	0.141	0.723
TCGA.2G.AAFI.01A.21R.A430.07	0	0.114	0.151	0.038	0	0.071	0.105	0.246	0.319	0.068	0.316	0.062	0.041	0.039	0.027	0.131	0.048	0.224	0.192	0.174	0.147	0	0.038	0.069	0.612
TCGA.2G.AAFJ.01A.11R.A430.07	0	0.105	0.043	0.01	0	0.037	0.036	0.039	0.237	0.217	0.214	0.002	0.031	0.067	0.071	0.093	0.033	0.273	0.108	0.116	0.157	0.021	0.011	0.055	0.507
TCGA.2G.AAFL.01A.21R.A430.07	0	0.088	0.152	0.031	0	0	0.014	0.222	0.317	0.138	0.335	0.055	0.022	0.107	0.094	0.15	0.101	0.144	0.221	0.313	0.087	0.004	0.056	0.08	0.69
TCGA.2G.AAFM.01A.11R.A430.07	0	0.089	0.189	0.045	0	0.061	0.049	0.268	0.285	0.071	0.386	0.052	0.023	0	0.087	0.174	0.106	0.145	0.289	0.282	0.074	0.033	0.039	0.178	0.77
TCGA.2G.AAFN.01A.31R.A430.07	0	0.1	0.177	0.053	0	0.054	0.021	0.252	0.29	0.039	0.332	0.01	0.056	0	0.08	0.15	0.083	0.158	0.161	0.196	0.138	0.05	0.031	0.142	0.633
TCGA.2G.AAFO.01A.31R.A430.07	0	0.078	0.179	0.038	0	0	0.017	0.231	0.291	0.159	0.387	0.078	0.027	0.016	0.111	0.165	0.094	0.133	0.239	0.298	0.077	0.018	0.072	0.107	0.709
TCGA.2G.AAFV.01A.11R.A430.07	0	0.031	0.096	0.004	0	0.089	0.137	0.167	0.218	0.149	0.334	0.115	0.042	0.004	0.033	0.188	0.059	0.278	0.187	0.185	0.109	0	0.09	0.086	0.708
TCGA.2G.AAFY.01A.11R.A430.07	0	0.023	0.194	0.068	0	0.04	0.134	0.254	0.28	0.075	0.36	0.131	0.003	0.003	0.078	0.187	0.074	0.197	0.291	0.195	0.09	0.02	0.076	0.12	0.735
TCGA.2G.AAFZ.01A.11R.A430.07	0	0.12	0.001	0	0	0.048	0.071	0.058	0.312	0.131	0.147	0.036	0.027	0.161	0.162	0.134	0.036	0.238	0.109	0.087	0.162	0.021	0.031	0.079	0.525
TCGA.2G.AAG0.01A.11R.A430.07	0.016	0.101	0.161	0.028	0	0.085	0.126	0.258	0.249	0.077	0.321	0.083	0.017	0	0.051	0.189	0.069	0.2	0.286	0.143	0.136	0.003	0.04	0.104	0.698
TCGA.2G.AAG3.01A.11R.A430.07	0	0.074	0.136	0	0	0.012	0.04	0.184	0.299	0.153	0.333	0.133	0	0.091	0.162	0.151	0.089	0.175	0.171	0.164	0.112	0	0.05	0.072	0.589
TCGA.2G.AAG5.01A.11R.A430.07	0.003	0.064	0.043	0	0	0.04	0.063	0.043	0.277	0.176	0.291	0.101	0.026	0.16	0.095	0.206	0.017	0.272	0.199	0.168	0.131	0	0.094	0.082	0.699
TCGA.2G.AAG6.01A.11R.A430.07	0.015	0.079	0.044	0	0	0.051	0.099	0.075	0.306	0.208	0.275	0.133	0.011	0.067	0.09	0.195	0.031	0.219	0.108	0.178	0.126	0.012	0.109	0.078	0.624
TCGA.2G.AAG7.01A.11R.A430.07	0	0.133	0.061	0	0	0.051	0.109	0.14	0.307	0.125	0.186	0.038	0.037	0.076	0.041	0.151	0.115	0.205	0.188	0.003	0.154	0	0.025	0.045	0.53
TCGA.2G.AAG8.01A.31R.A430.07	0	0.085	0.171	0.021	0	0.053	0.095	0.222	0.331	0.128	0.335	0.067	0.01	0.014	0.106	0.13	0.104	0.141	0.178	0.313	0.1	0	0.075	0.071	0.666
TCGA.2G.AAG9.01A.11R.A430.07	0	0.018	0.242	0.067	0	0.025	0.068	0.23	0.245	0.068	0.377	0.123	0.039	0.022	0.103	0.245	0.118	0.13	0.273	0.198	0.099	0.002	0.03	0.104	0.715
TCGA.2G.AAGA.01A.11R.A430.07	0.036	0.168	0.068	0	0	0.017	0.06	0.123	0.312	0.143	0.17	0	0.045	0.027	0.071	0.059	0.115	0.141	0.091	0.202	0.155	0	0.062	0.046	0.52
TCGA.2G.AAGC.01A.21R.A430.07	0	0.065	0.183	0.063	0	0.135	0.136	0.259	0.306	0.049	0.29	0.11	0.021	0.013	0.045	0.123	0.036	0.193	0.2	0.195	0.102	0.036	0.038	0.143	0.616
TCGA.2G.AAGE.01A.21R.A430.07	0.006	0.11	0.123	0.004	0	0.054	0.124	0.195	0.245	0.089	0.244	0.065	0.037	0.013	0.074	0.18	0.081	0.216	0.229	0.091	0.16	0.01	0.047	0.026	0.616
TCGA.2G.AAGF.01A.31R.A430.07	0	0.159	0.088	0	0	0.029	0.073	0.131	0.349	0.146	0.203	0.008	0.003	0.064	0.078	0.167	0.099	0.22	0.239	0.151	0.14	0	0.069	0.019	0.66
TCGA.2G.AAGG.01A.11R.A430.07	0	0.043	0.134	0.042	0	0.006	0.072	0.213	0.275	0.141	0.34	0.116	0.049	0.126	0.088	0.16	0.098	0.18	0.154	0.209	0.111	0	0.088	0.106	0.662
TCGA.2G.AAGI.01A.11R.A430.07	0	0.088	0.146	0.062	0	0.016	0.099	0.246	0.295	0.076	0.263	0.104	0.027	0.129	0.05	0.202	0.055	0.245	0.194	0.181	0.123	0.002	0.05	0.056	0.663
TCGA.2G.AAGI.05A.11R.A430.07	0.006	0.066	0.224	0.06	0.005	0.023	0.084	0.258	0.254	0.032	0.414	0.209	0.015	0	0.033	0.091	0.235	0.004	0.061	0.247	0.045	0.027	0.089	0.131	0.541
TCGA.2G.AAGJ.01A.11R.A430.07	0	0.039	0.176	0.039	0	0.071	0.075	0.285	0.268	0.037	0.342	0.12	0.024	0.005	0.066	0.198	0.096	0.161	0.234	0.177	0.121	0.018	0.07	0.093	0.688
TCGA.2G.AAGK.01A.11R.A430.07	0	0.036	0.192	0.056	0	0.084	0.135	0.275	0.272	0.062	0.353	0.129	0.02	0	0.036	0.197	0.1	0.184	0.18	0.177	0.113	0.035	0.055	0.101	0.663
TCGA.2G.AAGM.01A.11R.A430.07	0.008	0.121	0.076	0.008	0.021	0.056	0.059	0.061	0.301	0.103	0.033	0	0.014	0.051	0.17	0.127	0.081	0.268	0.161	0.182	0.165	0	0.032	0	0.608
TCGA.2G.AAGN.01A.11R.A430.07	0.001	0.064	0.187	0.008	0	0.061	0.13	0.195	0.265	0.086	0.236	0.044	0.006	0.013	0.089	0.218	0.059	0.204	0.263	0.154	0.158	0.036	0.03	0.061	0.687
TCGA.2G.AAGO.01A.11R.A430.07	0.013	0.181	0.067	0	0	0.069	0.098	0.121	0.256	0.123	0.184	0.053	0.045	0	0.061	0.167	0.115	0.168	0.187	0.123	0.157	0	0.025	0.038	0.586
TCGA.2G.AAGP.01A.11R.A430.07	0	0.037	0.183	0.075	0	0.039	0.131	0.236	0.288	0.091	0.358	0.135	0.014	0.047	0.047	0.138	0.073	0.222	0.234	0.194	0.066	0.012	0.077	0.144	0.687
TCGA.2G.AAGS.01A.11R.A430.07	0.049	0.145	0.004	0	0.016	0.065	0.078	0.023	0.304	0.132	0	0.018	0.025	0.065	0.053	0.144	0.057	0.279	0.222	0.069	0.176	0	0.018	0.015	0.587
TCGA.2G.AAGT.01A.11R.A430.07	0	0.024	0.092	0.035	0	0.049	0.119	0.235	0.238	0.126	0.201	0.025	0.088	0.11	0.041	0.275	0.074	0.267	0.23	0.118	0.123	0	0.017	0.036	0.682
TCGA.2G.AAGV.01A.11R.A430.07	0.032	0.067	0.05	0	0	0	0	0.046	0.301	0.227	0.279	0.058	0.015	0.081	0.073	0.088	0.035	0.173	0.023	0.182	0.138	0.048	0.101	0.125	0.517
TCGA.2G.AAGW.01A.11R.A430.07	0.011	0.189	0	0	0	0.066	0.06	0	0	0.066	0.131	0	0	0.015	0.02	0.071	0.13	0.179	0.048	0	0.243	0	0.035	0.036	0.444
TCGA.2G.AAGX.01A.11R.A430.07	0.035	0.12	0.022	0	0.002	0.033	0.026	0	0.315	0.202	0.041	0.042	0.034	0.076	0.094	0.115	0.052	0.293	0.119	0.115	0.164	0	0.045	0.048	0.569
TCGA.2G.AAGY.01A.11R.A430.07	0	0.072	0.129	0.031	0	0.019	0.043	0.167	0.277	0.11	0.284	0.129	0.018	0.061	0.155	0.115	0.086	0.223	0.131	0.215	0.098	0.009	0.095	0.108	0.641
TCGA.2G.AAGY.05A.11R.A430.07	0.005	0.061	0.206	0	0	0.039	0.126	0.234	0.161	0.052	0.351	0.171	0.072	0	0.005	0.064	0.161	0.049	0.056	0.201	0.097	0.033	0.117	0.101	0.506
TCGA.2G.AAGZ.01A.11R.A430.07	0	0.048	0.152	0	0	0.011	0.053	0.179	0.307	0.125	0.421	0.126	0.006	0.05	0.144	0.214	0.105	0.166	0.244	0.237	0.069	0.002	0.098	0.111	0.743
TCGA.2G.AAH0.01A.11R.A430.07	0	0.042	0.249	0.036	0	0.058	0.093	0.244	0.23	0.052	0.373	0.183	0.027	0	0.038	0.206	0.121	0.11	0.182	0.151	0.086	0.013	0.104	0.131	0.652
TCGA.2G.AAH2.01A.11R.A430.07	0	0.038	0.169	0.057	0	0.024	0.073	0.22	0.29	0.076	0.314	0.151	0.026	0.05	0.066	0.163	0.074	0.205	0.237	0.176	0.125	0.022	0.074	0.091	0.686
TCGA.2G.AAH3.01A.11R.A430.07	0.025	0.076	0.121	0	0.001	0.026	0.116	0.199	0.309	0.075	0.347	0.139	0.05	0.014	0.044	0.201	0.102	0.151	0.149	0.209	0.098	0	0.078	0.094	0.648
TCGA.2G.AAH4.01A.12R.A430.07	0	0.043	0.149	0.06	0	0.035	0.035	0.239	0.287	0.086	0.321	0.065	0.046	0.057	0.089	0.199	0.068	0.285	0.236	0.164	0.093	0.024	0.072	0.084	0.719
TCGA.2G.AAH8.01A.11R.A430.07	0	0	0.24	0.065	0	0.047	0.064	0.272	0.21	0.032	0.313	0.106	0.062	0.079	0.019	0.195	0.132	0.078	0.174	0.16	0.148	0.029	0.015	0.126	0.615
TCGA.2G.AAHA.01A.11R.A430.07	0	0.007	0.256	0.07	0	0.036	0.081	0.266	0.158	0.085	0.389	0.173	0.023	0.021	0.035	0.285	0.154	0.122	0.292	0.16	0.138	0	0.014	0.091	0.752
TCGA.2G.AAHC.01A.11R.A430.07	0	0.018	0.194	0.078	0	0.053	0.119	0.244	0.201	0.084	0.398	0.194	0	0.024	0.068	0.249	0.134	0.097	0.207	0.24	0.093	0.011	0.043	0.141	0.721
TCGA.2G.AAHG.01A.11R.A430.07	0.024	0.104	0.125	0.018	0	0.04	0.091	0.245	0.219	0.063	0.299	0.125	0.071	0	0.055	0.126	0.148	0.093	0.125	0.192	0.097	0	0.053	0.105	0.561
TCGA.2G.AAHL.01A.11R.A430.07	0	0.032	0.233	0.041	0	0.015	0	0.263	0.272	0.046	0.402	0.144	0.042	0.038	0.044	0.224	0.16	0.084	0.178	0.222	0.11	0.021	0.035	0.117	0.677
TCGA.2G.AAHN.01A.11R.A430.07	0	0	0.235	0.053	0	0.059	0.058	0.242	0.263	0.095	0.428	0.167	0.002	0	0.083	0.288	0.155	0.113	0.263	0.25	0.076	0.003	0.027	0.163	0.799
TCGA.2G.AAHP.01A.12R.A430.07	0.022	0.031	0.189	0.023	0	0	0	0.253	0.26	0.051	0.281	0.085	0.092	0	0.055	0	0.171	0.113	0.001	0.23	0.108	0.071	0.078	0.144	0.506
TCGA.2G.AAHP.05A.11R.A430.07	0.047	0.046	0.285	0.022	0	0.04	0.021	0.26	0.192	0.048	0.41	0.209	0.044	0	0.001	0.095	0.193	0.023	0.079	0.142	0.1	0.012	0.099	0.14	0.521
TCGA.2G.AAHT.01A.11R.A430.07	0	0.029	0.219	0.029	0	0.063	0.146	0.251	0.181	0.082	0.368	0.183	0.024	0.03	0	0.272	0.137	0.092	0.186	0.14	0.143	0	0.057	0.114	0.683
TCGA.2G.AAKD.01A.31R.A430.07	0	0.103	0.172	0.038	0	0.032	0.122	0.284	0.213	0.085	0.347	0.034	0.028	0.005	0.09	0.168	0.072	0.16	0.206	0.147	0.114	0.037	0.057	0.085	0.603
TCGA.2G.AAKG.01A.11R.A430.07	0	0.055	0.141	0.045	0	0.118	0.107	0.243	0.29	0.079	0.347	0.074	0.011	0.074	0.081	0.137	0.082	0.233	0.223	0.177	0.084	0.017	0.06	0.15	0.686
TCGA.2G.AAKG.05A.11R.A430.07	0	0	0.258	0.081	0	0	0.029	0.25	0.27	0	0.438	0.041	0.026	0.01	0.059	0.173	0.267	0.09	0.201	0.343	0.051	0.083	0.058	0.212	0.835
TCGA.2G.AAKH.01A.11R.A430.07	0.008	0.071	0.187	0.038	0	0.046	0.109	0.249	0.339	0.078	0.337	0.118	0.017	0	0.043	0.13	0.127	0.181	0.186	0.229	0.094	0.033	0.071	0.094	0.665
TCGA.2G.AAKL.01A.11R.A430.07	0.005	0.093	0.173	0.022	0	0.104	0.112	0.263	0.264	0.065	0.282	0.049	0.039	0.007	0.064	0.193	0.067	0.187	0.212	0.17	0.11	0.014	0.053	0.085	0.644
TCGA.2G.AAKM.01A.11R.A430.07	0.03	0.133	0.069	0	0.004	0.06	0.087	0.093	0.275	0.138	0.181	0.021	0.031	0.018	0.039	0.221	0.106	0.245	0.305	0.062	0.17	0	0.045	0.005	0.693
TCGA.2G.AAKO.01A.11R.A430.07	0.001	0.036	0.203	0.053	0.016	0.011	0.124	0.245	0.164	0.033	0.432	0.228	0.03	0	0.054	0.139	0.25	0.019	0.107	0.159	0.056	0	0.123	0.151	0.601
TCGA.2G.AAKO.05A.11R.A430.07	0	0.016	0.267	0.063	0.004	0.015	0.111	0.231	0.198	0.082	0.417	0.198	0	0.034	0.081	0.205	0.127	0.099	0.268	0.17	0.102	0	0.053	0.13	0.69
TCGA.2G.AAL5.01A.11R.A430.07	0.038	0.138	0.055	0	0.03	0	0	0	0.128	0.125	0	0	0	0.104	0.086	0.129	0.055	0.283	0.171	0.044	0.17	0	0.071	0.022	0.566
TCGA.2G.AAL7.01A.11R.A430.07	0.008	0.107	0.18	0.027	0	0.069	0.102	0.246	0.315	0.063	0.185	0	0.052	0	0.047	0.202	0.098	0.183	0.202	0.176	0.136	0.039	0	0.091	0.651
TCGA.2G.AALF.01A.11R.A430.07	0	0	0.142	0.088	0	0.004	0.024	0.285	0.251	0.002	0.3	0.009	0.093	0.072	0.099	0.24	0.113	0.284	0.248	0.179	0.107	0.041	0.006	0.117	0.773
TCGA.2G.AALG.01A.11R.A430.07	0	0.042	0.119	0.03	0	0	0	0.141	0.281	0.124	0.34	0.04	0.02	0.098	0.133	0.155	0.101	0.171	0.18	0.284	0.108	0.032	0.066	0.121	0.709
TCGA.2G.AALN.01A.11R.A430.07	0.004	0.106	0.187	0.017	0	0.039	0.056	0.136	0.345	0.123	0.164	0	0.007	0.059	0.125	0.212	0.041	0.311	0.278	0.167	0.135	0	0.006	0.085	0.739
TCGA.2G.AALO.01A.12R.A430.07	0.017	0.039	0.101	0	0	0	0.021	0.09	0.286	0.194	0.312	0.095	0.021	0.144	0.126	0.221	0.063	0.229	0.191	0.197	0.168	0	0.076	0.067	0.725
TCGA.2G.AALP.01A.12R.A430.07	0.022	0.045	0.098	0.033	0	0.048	0.045	0.207	0.267	0.091	0.277	0.07	0.043	0.048	0.05	0.179	0.158	0.213	0.15	0.092	0.142	0.005	0.028	0.086	0.628
TCGA.2G.AALQ.01A.12R.A430.07	0	0.07	0.069	0	0	0.013	0.012	0.139	0.226	0.066	0.364	0.104	0.014	0.119	0.199	0.135	0.114	0.233	0.168	0.182	0.096	0.011	0.086	0.124	0.681
TCGA.2G.AALR.01A.21R.A430.07	0	0.091	0	0.013	0.003	0.006	0	0.117	0.225	0.147	0.049	0	0.036	0.173	0.15	0.162	0.055	0.277	0.174	0.041	0.147	0	0.054	0.058	0.579
TCGA.2G.AALS.01A.12R.A430.07	0	0.046	0.152	0.077	0.006	0.081	0.082	0.252	0.269	0.078	0.422	0.143	0	0.044	0.051	0.181	0.209	0.154	0.234	0.22	0.049	0	0.049	0.186	0.767
TCGA.2G.AALT.01A.11R.A430.07	0	0.021	0.168	0	0	0	0	0.104	0.298	0.176	0.383	0.07	0	0.178	0.114	0.135	0.036	0.233	0.255	0.294	0.136	0.034	0.065	0.11	0.756
TCGA.2G.AALW.01A.11R.A430.07	0	0.025	0.147	0.034	0	0.029	0.061	0.178	0.247	0.129	0.35	0.084	0.045	0.07	0.101	0.173	0.077	0.28	0.207	0.157	0.127	0.011	0.087	0.104	0.726
TCGA.2G.AALX.01A.11R.A430.07	0	0.057	0.099	0.053	0	0	0.022	0.152	0.314	0.128	0.37	0.116	0.032	0.079	0.077	0.13	0.08	0.255	0.126	0.181	0.096	0	0.078	0.146	0.653
TCGA.2G.AALY.01A.11R.A430.07	0	0.097	0.126	0.056	0	0.012	0.055	0.244	0.339	0.071	0.319	0.064	0.037	0.071	0.058	0.151	0.076	0.196	0.181	0.144	0.117	0.029	0.065	0.098	0.615
TCGA.2G.AALZ.01A.11R.A430.07	0	0.033	0.184	0.04	0	0	0	0.122	0.298	0.173	0.375	0.073	0.002	0.095	0.091	0.142	0.05	0.276	0.309	0.265	0.095	0.012	0.066	0.095	0.776
TCGA.2G.AAM2.01A.11R.A430.07	0	0.089	0.17	0.031	0	0.07	0.128	0.25	0.341	0.049	0.238	0.019	0.055	0	0.015	0.097	0.068	0.168	0.069	0.192	0.143	0.055	0.031	0.133	0.539
TCGA.2G.AAM3.01A.11R.A430.07	0.022	0.074	0.136	0	0	0.017	0	0.046	0.276	0.223	0.221	0.017	0.033	0.106	0.103	0.151	0	0.23	0.151	0.145	0.14	0	0.081	0.089	0.591
TCGA.2G.AAM4.01A.11R.A430.07	0	0.132	0.086	0	0	0.069	0.134	0.179	0.343	0.065	0.175	0.028	0.064	0.051	0.04	0.127	0.088	0.188	0.141	0.114	0.177	0.003	0.016	0.1	0.57
TCGA.2X.A9D5.01A.11R.A430.07	0	0.043	0.221	0.06	0.01	0.032	0.099	0.27	0.148	0.032	0.382	0.169	0.033	0.031	0.042	0.194	0.14	0.117	0.195	0.188	0.115	0.01	0.068	0.102	0.67
TCGA.2X.A9D6.01A.11R.A430.07	0.003	0.038	0.212	0.035	0.001	0.05	0.098	0.233	0.144	0.055	0.395	0.217	0.037	0.015	0.07	0.175	0.148	0.087	0.115	0.159	0.1	0	0.109	0.133	0.614
TCGA.4K.AA1G.01A.11R.A430.07	0.002	0.053	0.235	0.001	0	0.028	0.074	0.267	0.247	0.087	0.377	0.193	0.043	0	0.005	0.193	0.139	0.078	0.102	0.174	0.127	0	0.075	0.118	0.602
TCGA.4K.AA1H.01A.11R.A430.07	0	0.017	0.21	0.06	0.017	0.061	0.14	0.2	0.201	0.095	0.417	0.185	0	0.043	0.164	0.199	0.163	0.049	0.154	0.224	0.034	0.027	0.072	0.199	0.655
TCGA.4K.AA1I.01A.11R.A430.07	0	0.053	0.224	0.04	0.004	0.041	0.12	0.247	0.23	0.055	0.394	0.196	0	0.046	0.096	0.202	0.163	0.082	0.174	0.26	0.085	0.007	0.062	0.159	0.71
TCGA.4K.AAAL.01A.11R.A430.07	0	0.021	0.217	0.059	0	0	0	0.248	0.316	0.096	0.389	0.092	0.036	0	0.114	0.148	0.119	0.146	0.239	0.312	0.075	0.011	0.062	0.121	0.731
TCGA.S6.A8JW.01A.11R.A430.07	0.003	0.02	0.249	0.032	0	0.045	0.129	0.276	0.196	0.038	0.344	0.18	0.046	0.018	0.021	0.12	0.127	0.09	0.186	0.126	0.133	0.013	0.066	0.088	0.56
TCGA.S6.A8JX.01A.11R.A430.07	0	0.073	0.164	0	0	0.051	0.119	0.131	0.227	0.098	0.157	0.01	0.065	0.036	0.043	0.038	0.158	0.141	0.059	0.164	0.149	0	0.037	0.08	0.493
TCGA.S6.A8JY.01A.11R.A431.07	0	0.037	0.197	0.036	0	0.041	0.119	0.247	0.222	0.053	0.302	0.102	0.057	0	0.023	0.134	0.17	0.114	0.174	0.238	0.127	0.003	0.05	0.089	0.656
TCGA.SB.A6J6.01A.11R.A431.07	0	0.048	0.18	0.052	0.015	0.042	0.09	0.266	0.177	0.023	0.398	0.185	0.038	0.011	0.078	0.167	0.183	0.062	0.078	0.221	0.074	0.022	0.064	0.152	0.599
TCGA.SB.A76C.01A.11R.A431.07	0	0.059	0.241	0.005	0	0.032	0.117	0.245	0.199	0.034	0.377	0.171	0.042	0	0.04	0.038	0.19	0.012	0	0.202	0.108	0.023	0.093	0.131	0.463
TCGA.SN.A6IS.01A.11R.A431.07	0	0.009	0.196	0.075	0	0.086	0.059	0.257	0.295	0.023	0.325	0.161	0.058	0	0.027	0.062	0.137	0.111	0.071	0.26	0.089	0.032	0.044	0.169	0.564
TCGA.SN.A84W.01A.11R.A431.07	0	0.075	0.072	0	0	0.027	0.034	0.036	0.292	0.186	0.154	0.048	0.033	0.137	0.063	0.083	0.04	0.274	0.077	0.09	0.165	0.005	0.095	0.06	0.529
TCGA.SN.A84X.01A.11R.A431.07	0	0.01	0.168	0.03	0	0	0	0.211	0.276	0.121	0.348	0.099	0.031	0.133	0.146	0.163	0.089	0.177	0.183	0.2	0.064	0.061	0.036	0.174	0.65
TCGA.SN.A84Y.01A.11R.A431.07	0	0.114	0.165	0.056	0	0.09	0.13	0.264	0.24	0.028	0.239	0.021	0.046	0.018	0.053	0.124	0.038	0.197	0.134	0.128	0.153	0.043	0.007	0.124	0.541
TCGA.SO.A8JP.01A.11R.A431.07	0	0.081	0.16	0	0.016	0.05	0.03	0.127	0.291	0.095	0.246	0.108	0.049	0	0.027	0.045	0.181	0.113	0.07	0.155	0.145	0	0.079	0.089	0.525
TCGA.VF.A8A8.01A.11R.A431.07	0.016	0.179	0.071	0.013	0.001	0.028	0.082	0.128	0.365	0.056	0.107	0	0.028	0.021	0.073	0.139	0.112	0.207	0.129	0.079	0.158	0	0.061	0.043	0.554
TCGA.VF.A8A9.01A.11R.A431.07	0	0.022	0.169	0.095	0	0.021	0.071	0.252	0.301	0.013	0.439	0.175	0.025	0	0.04	0.089	0.312	0.004	0.044	0.266	0.022	0.008	0.084	0.134	0.572
TCGA.VF.A8AA.01A.11R.A431.07	0.019	0.058	0.195	0.026	0	0	0.039	0.235	0.253	0.051	0.431	0.188	0.054	0.019	0.07	0.124	0.195	0.015	0.076	0.232	0.083	0.019	0.08	0.157	0.576
TCGA.VF.A8AB.01A.31R.A431.07	0	0	0.254	0.065	0	0.05	0.09	0.242	0.231	0.088	0.397	0.15	0	0.049	0.108	0.345	0.082	0.17	0.329	0.235	0.112	0	0	0.158	0.857
TCGA.VF.A8AC.01A.11R.A431.07	0.026	0.039	0.221	0.028	0	0.055	0.029	0.25	0.231	0.071	0.431	0.199	0.029	0	0.111	0.087	0.162	0	0.063	0.244	0.056	0.01	0.095	0.201	0.544
TCGA.VF.A8AD.01A.11R.A431.07	0	0.065	0.194	0.05	0	0.065	0.125	0.27	0.24	0.039	0.347	0.099	0.021	0.007	0.059	0.223	0.1	0.167	0.258	0.201	0.091	0.04	0.048	0.131	0.729
TCGA.VF.A8AE.01A.11R.A431.07	0	0	0.208	0.088	0	0.004	0.036	0.243	0.3	0.005	0.45	0.164	0.015	0.019	0.094	0.135	0.283	0.049	0.126	0.233	0.037	0.049	0.086	0.177	0.673
TCGA.W4.A7U2.01A.11R.A431.07	0	0.032	0.219	0.048	0	0.022	0.118	0.255	0.286	0.04	0.356	0.171	0.046	0	0.007	0.151	0.109	0.061	0.133	0.246	0.112	0.03	0.083	0.118	0.606
TCGA.W4.A7U3.01A.12R.A431.07	0	0.013	0.133	0.072	0	0.037	0.154	0.261	0.24	0.075	0.326	0.126	0.028	0.059	0.063	0.155	0.092	0.272	0.213	0.139	0.101	0.016	0.094	0.072	0.681
TCGA.W4.A7U4.01A.12R.A431.07	0.024	0.085	0.16	0.011	0	0.119	0.14	0.221	0.195	0.042	0.323	0.108	0.011	0	0.056	0.196	0.081	0.161	0.173	0.092	0.131	0.024	0.063	0.088	0.588
TCGA.WZ.A7V3.01A.11R.A431.07	0	0.015	0.197	0.035	0.005	0.052	0.134	0.253	0.181	0.031	0.366	0.176	0.061	0	0.067	0.122	0.141	0.069	0.085	0.236	0.105	0.016	0.091	0.121	0.581
TCGA.WZ.A7V4.01A.11R.A431.07	0	0.052	0.239	0.064	0.008	0.045	0.145	0.245	0.233	0.034	0.411	0.212	0.012	0.012	0.002	0.132	0.151	0.056	0.138	0.212	0.058	0.023	0.067	0.158	0.582
TCGA.WZ.A7V5.01A.11R.A431.07	0	0.065	0.237	0.054	0.026	0.03	0.116	0.244	0.251	0.052	0.375	0.198	0.024	0	0	0.164	0.133	0.102	0.202	0.17	0.05	0.004	0.077	0.138	0.62
TCGA.WZ.A8D5.01A.11R.A431.07	0	0	0.234	0.076	0	0.045	0.112	0.265	0.159	0.018	0.41	0.193	0	0.038	0.078	0.196	0.13	0.081	0.217	0.214	0.086	0.057	0.063	0.163	0.689
TCGA.X3.A8G4.01A.11R.A431.07	0	0.062	0.212	0.08	0	0.052	0.089	0.256	0.273	0.043	0.382	0.102	0	0.071	0.083	0.179	0.061	0.199	0.259	0.23	0.088	0.032	0.029	0.152	0.716
TCGA.XE.A8H1.01A.11R.A431.07	0.02	0.139	0.102	0	0	0.037	0.106	0.191	0.294	0.119	0.25	0.074	0.015	0.031	0.08	0.171	0.053	0.174	0.221	0.193	0.11	0.009	0.076	0.055	0.63
TCGA.XE.A8H4.01A.31R.A431.07	0	0.045	0.232	0.067	0	0.012	0.146	0.246	0.193	0.045	0.401	0.188	0.002	0.048	0.041	0.205	0.152	0.096	0.187	0.218	0.082	0.017	0.064	0.125	0.675
TCGA.XE.A8H5.01A.11R.A431.07	0	0	0.228	0.061	0	0.04	0.043	0.259	0.257	0.033	0.325	0.157	0.074	0.012	0.018	0.164	0.074	0.127	0.2	0.216	0.164	0.049	0.033	0.097	0.644
TCGA.XE.A9SE.01A.21R.A431.07	0	0	0.187	0.094	0	0.058	0.06	0.253	0.275	0.018	0.384	0.163	0.039	0	0.037	0.199	0.105	0.115	0.225	0.25	0.083	0.041	0.05	0.164	0.712
TCGA.XE.AANI.01A.11R.A431.07	0	0.073	0.059	0	0	0	0.007	0.111	0.3	0.146	0.207	0.045	0.035	0.129	0.213	0.098	0.05	0.206	0.12	0.172	0.118	0.012	0.103	0.1	0.578
TCGA.XE.AANJ.01A.11R.A431.07	0	0.008	0.221	0.051	0	0.09	0.115	0.249	0.241	0.044	0.386	0.141	0.03	0	0.064	0.152	0.113	0.086	0.107	0.281	0.099	0.052	0.028	0.199	0.637
TCGA.XE.AANR.01A.11R.A431.07	0	0.03	0.204	0.01	0	0.055	0.019	0.258	0.266	0.081	0.382	0.153	0.052	0.035	0.061	0.183	0.1	0.141	0.182	0.203	0.085	0.012	0.049	0.145	0.652
TCGA.XE.AANV.01A.11R.A431.07	0.022	0.031	0.167	0.007	0.011	0.071	0.101	0.235	0.207	0.072	0.418	0.206	0.022	0	0.051	0.158	0.163	0.072	0.118	0.196	0.068	0	0.114	0.151	0.622
TCGA.XE.AAO3.01A.11R.A431.07	0	0.035	0.225	0.059	0	0.05	0.098	0.257	0.232	0.037	0.367	0.126	0.065	0	0.029	0.077	0.102	0.052	0.044	0.169	0.097	0.067	0.07	0.161	0.462
TCGA.XE.AAO4.01A.11R.A431.07	0.022	0.088	0.202	0.035	0	0.002	0.028	0.249	0.248	0.062	0.423	0.189	0.052	0.002	0.035	0.098	0.136	0.036	0.074	0.208	0.08	0.038	0.084	0.15	0.518
TCGA.XE.AAO6.01A.31R.A431.07	0.02	0.044	0.247	0.048	0	0	0.027	0.247	0.227	0.042	0.434	0.161	0.033	0	0.1	0.119	0.087	0.142	0.153	0.256	0.111	0.017	0.087	0.134	0.651
TCGA.XE.AAOB.01A.11R.A431.07	0	0.029	0.246	0.093	0	0.009	0.118	0.246	0.273	0.042	0.391	0.142	0	0.047	0.067	0.214	0.12	0.16	0.309	0.217	0.058	0.037	0.025	0.153	0.751
TCGA.XE.AAOC.01A.11R.A431.07	0	0.086	0.073	0	0	0	0.002	0.126	0.305	0.158	0.273	0.053	0.002	0.106	0.169	0.106	0.026	0.193	0.117	0.208	0.14	0.023	0.128	0.103	0.611
TCGA.XE.AAOD.01A.11R.A431.07	0.006	0.054	0.193	0.076	0.003	0.04	0.078	0.251	0.245	0.059	0.418	0.2	0.016	0	0.038	0.137	0.177	0.109	0.151	0.201	0.038	0.016	0.071	0.18	0.637
TCGA.XE.AAOF.01A.11R.A431.07	0	0	0.246	0.063	0	0.031	0.084	0.271	0.264	0.002	0.442	0.213	0.029	0	0.036	0.096	0.274	0.02	0.057	0.183	0.064	0.042	0.076	0.139	0.543
TCGA.XE.AAOJ.01A.12R.A431.07	0	0.089	0.056	0	0	0.041	0.044	0.139	0.339	0.093	0.227	0.033	0.049	0.067	0.173	0.018	0.061	0.267	0.027	0.195	0.119	0.007	0.079	0.102	0.519
TCGA.XE.AAOL.01A.11R.A431.07	0	0.04	0.194	0.058	0	0.01	0.023	0.276	0.275	0.022	0.284	0.112	0.08	0.012	0.076	0.083	0.162	0.129	0.039	0.164	0.112	0.031	0.086	0.112	0.53
TCGA.XY.A89B.01A.11R.A431.07	0	0	0.284	0.067	0	0.026	0.095	0.241	0.193	0.073	0.393	0.169	0	0.063	0.128	0.287	0.124	0.122	0.27	0.194	0.12	0	0.012	0.13	0.753
TCGA.XY.A8S2.01A.11R.A431.07	0	0.073	0.189	0.056	0	0.081	0.121	0.257	0.263	0.064	0.333	0.115	0.031	0	0.033	0.117	0.078	0.133	0.126	0.169	0.117	0.052	0.063	0.127	0.557
TCGA.XY.A8S3.01B.11R.A431.07	0.02	0.14	0.085	0	0	0.05	0.096	0.131	0.349	0.09	0.184	0.001	0.036	0.04	0.087	0.127	0.093	0.209	0.172	0.117	0.174	0	0.042	0.034	0.579
TCGA.XY.A9T9.01A.11R.A431.07	0	0	0.24	0.097	0.006	0.039	0.063	0.264	0.276	0.024	0.39	0.205	0.017	0	0.016	0.114	0.206	0.042	0.123	0.244	0.068	0.032	0.07	0.13	0.597
TCGA.YU.A90P.01A.11R.A431.07	0.003	0.06	0.175	0.045	0	0.061	0.134	0.267	0.264	0.048	0.335	0.105	0.034	0.018	0.033	0.223	0.07	0.191	0.256	0.173	0.135	0.032	0.034	0.094	0.704
TCGA.YU.A90Q.01A.11R.A431.07	0.023	0.106	0.202	0	0.001	0.041	0.088	0.175	0.203	0.055	0.215	0.117	0.071	0.007	0	0.044	0.13	0.09	0.031	0.117	0.168	0.007	0.045	0.121	0.446
TCGA.YU.A90S.01A.11R.A431.07	0	0.005	0.188	0.061	0	0.032	0.127	0.205	0.166	0.11	0.404	0.171	0	0.038	0.184	0.326	0.159	0.109	0.247	0.252	0.082	0	0.037	0.173	0.828
TCGA.YU.A90W.01A.11R.A431.07	0.005	0	0.162	0.04	0	0.035	0.086	0.244	0.229	0.071	0.358	0.167	0.059	0	0.07	0.097	0.143	0.121	0.09	0.225	0.08	0	0.086	0.122	0.577
TCGA.YU.A90Y.01A.11R.A431.07	0.02	0.07	0.137	0.03	0	0.102	0.097	0.222	0.253	0.072	0.348	0.131	0	0.048	0.07	0.139	0.097	0.225	0.236	0.146	0.106	0.005	0.093	0.127	0.7
TCGA.YU.A912.01A.11R.A431.07	0	0	0.267	0.063	0	0.033	0.047	0.261	0.222	0.057	0.364	0.138	0.047	0.029	0.092	0.188	0.117	0.112	0.222	0.196	0.126	0.01	0.011	0.119	0.653
TCGA.YU.A94D.01A.11R.A431.07	0	0.09	0.065	0	0.016	0.038	0.034	0.071	0.196	0.116	0.12	0.012	0.012	0.083	0.157	0.133	0.074	0.27	0.123	0.067	0.147	0.002	0.03	0.064	0.543
TCGA.YU.A94I.01A.11R.A431.07	0	0.047	0.025	0	0.008	0.013	0.012	0.091	0.189	0.118	0.077	0	0.047	0.119	0.022	0.163	0.078	0.328	0.146	0.097	0.191	0.007	0.014	0.039	0.631
TCGA.YU.AA4L.01A.11R.A431.07	0	0	0.063	0.013	0.042	0.018	0.009	0.1	0.16	0.076	0.141	0	0.061	0.16	0.025	0.258	0.095	0.312	0.205	0.029	0.173	0.019	0.005	0.071	0.686
TCGA.YU.AA61.01A.11R.A431.07	0	0.023	0.143	0.064	0	0.045	0.111	0.255	0.273	0.094	0.352	0.114	0.033	0.046	0.074	0.173	0.069	0.224	0.195	0.139	0.108	0.022	0.078	0.096	0.648
TCGA.ZM.AA05.01A.12R.A431.07	0	0	0.31	0.091	0	0.006	0.006	0.217	0.25	0.111	0.364	0.06	0.019	0.055	0.102	0.287	0.168	0.195	0.3	0.245	0.123	0	0.031	0.156	0.9
TCGA.ZM.AA06.01A.12R.A431.07	0	0.002	0.246	0.062	0	0.063	0	0.234	0.262	0.011	0.387	0.086	0.031	0.041	0.098	0.15	0.167	0.103	0.14	0.279	0.089	0.068	0.082	0.18	0.712
TCGA.ZM.AA0B.01A.11R.A431.07	0	0.034	0.254	0.083	0	0.001	0.017	0.233	0.3	0.026	0.443	0.14	0.004	0	0.103	0.084	0.253	0.052	0.067	0.225	0	0.059	0.091	0.212	0.589
TCGA.ZM.AA0D.01A.11R.A431.07	0.01	0.044	0.204	0.06	0	0.019	0.019	0.242	0.207	0.068	0.444	0.182	0.02	0.019	0.091	0.238	0.159	0.089	0.156	0.239	0.067	0	0.114	0.194	0.752
TCGA.ZM.AA0E.01A.12R.A431.07	0	0	0.201	0.071	0	0	0.007	0.224	0.273	0.098	0.405	0.163	0.025	0.028	0.093	0.246	0.22	0.103	0.153	0.228	0.093	0	0.099	0.163	0.781
TCGA.ZM.AA0F.01A.21R.A431.07	0.017	0	0.232	0.069	0	0.067	0	0.221	0.243	0.094	0.397	0.137	0.03	0.019	0.083	0.278	0.153	0.151	0.239	0.238	0.079	0	0.064	0.199	0.838
TCGA.ZM.AA0H.01A.11R.A431.07	0	0	0.267	0.101	0	0.042	0	0.218	0.193	0.083	0.418	0.086	0.013	0.008	0.118	0.32	0.155	0.171	0.31	0.205	0.101	0.016	0.029	0.184	0.883
TCGA.ZM.AA0N.01A.21R.A431.07	0	0	0.25	0.09	0	0.05	0.035	0.224	0.277	0.025	0.42	0.101	0	0	0.098	0.129	0.167	0.117	0.142	0.264	0.046	0.069	0.074	0.237	0.704
