# Supplementary material for: Identification of mRNA Prognostic Markers for TGCT by Integration of Co-Expression and CeRNA Network
Source: Front Endocrinol (Lausanne). 2021 Sep 21;12:743155. doi: 10.3389/fendo.2021.743155 (PMC8491582; doi:10.3389/fendo.2021.743155)
Supplement: Supplementary file 3 [file Table_3.xlsx]

## Sheet: Sheet1
Supplementary Table 3. ImmuCellAI_abundance_result-suquencing
Sample	CD4 naive	CD8 naive	Tc	Tex	Tr1	nTreg	iTreg	Th1	Th2	Th17	Tfh	Tcm	Tem	NKT	MAIT	DC	B cell	Monocyte	Macrophage	NK	Neutrophil	Tgd	CD4 T	CD8 T	InfiltrationScore
SEM-2_fpkm	0	0.115	0.246	0.019	0.208	0.156	0.169	0	0.253	0.061	0.141	0.076	0	0.11	0	0.055		0	0.064	0.187	0.02	0.077	0	0.063	0.469
SEM-3_fpkm	0.045	0	0.372	0.009	0.406	0.257	0.242	0.002	0.126	0.096	0.334	0.096	0	0.033	0	0.054		0.037	0.111	0.214	0.046	0.174	0.202	0.039	0.778
SEM-4_fpkm	0	0.075	0.294	0.035	0.202	0.203	0.22	0.023	0.244	0.02	0.08	0.098	0.001	0.032	0.123	0.032		0.042	0.045	0.208	0.059	0.118	0.023	0.081	0.481
SEM-5_fpkm	0	0.087	0.457	0.011	0.25	0.155	0.156	0.01	0.128	0.017	0.045	0.104	0	0.021	0	0.036		0.087	0.021	0.18	0.059	0.173	0.084	0.045	0.575
SEM-6_fpkm	0	0.068	0.427	0.021	0.244	0.204	0.172	0	0.212	0.106	0.134	0.071	0	0.101	0.038	0.01		0.051	0.053	0.15	0.075	0.128	0.09	0.047	0.527
SEM-8_fpkm	0.033	0.118	0.42	0.009	0.268	0.248	0.185	0	0.125	0.1	0.205	0.07	0	0.113	0.04	0.062		0.067	0.039	0.264	0	0.157	0.096	0.106	0.704
SEM-9_fpkm	0	0.065	0.394	0.033	0.318	0.221	0.228	0.074	0.216	0.067	0.139	0.083	0	0.082	0	0.019		0.073	0.061	0.12	0.036	0.121	0.086	0.105	0.513
SEM-10_fpkm	0	0.112	0.332	0.026	0.2	0.111	0.115	0.025	0.051	0	0.089	0.052	0	0.119	0.017	0.043		0.15	0.053	0.284	0.035	0.109	0.043	0.07	0.728
SEM-12_fpkm	0	0.137	0.4	0.041	0.336	0.215	0.212	0.081	0.074	0.092	0.087	0.046	0.008	0.216	0.089	0.075		0.075	0.122	0.233	0.014	0.187	0.107	0.057	0.663
SEM-13_fpkm	0	0.1	0.34	0.009	0.323	0.191	0.2	0.014	0.083	0.044	0.178	0.083	0	0.004	0.021	0.105		0.043	0	0.265	0.097	0.163	0.089	0.037	0.717
SEM-14_fpkm	0	0.048	0.316	0.069	0.207	0.179	0.168	0.05	0.242	0.086	0.218	0.059	0.01	0.003	0.069	0.025		0.01	0.091	0.177	0.022	0.114	0.033	0.062	0.502
nontumor-1_fpkm	0.014	0.081	0	0	0.022	0.026	0	0.089	0.099	0.204	0.079	0.038	0	0.176	0.082	0.002		0.041	0.063	0.027	0.149	0	0.056	0	0.436
nontumor-2_fpkm	0.054	0.051	0.417	0.087	0.297	0.161	0.243	0.022	0.046	0.05	0.201	0.105	0	0.082	0.167	0		0.112	0.085	0.097	0.048	0.098	0.157	0.066	0.583
nontumor-3_fpkm	0	0.113	0.211	0.025	0	0	0	0	0.171	0.16	0.122	0	0	0.098	0.142	0.026		0.125	0.122	0.022	0.045	0.058	0.039	0.144	0.541
nontumor-4_fpkm	0	0.093	0.167	0	0.102	0.054	0	0.084	0	0.125	0.05	0.048	0	0.241	0.102	0.004		0.073	0.01	0	0.128	0.066	0.052	0.009	0.422
non-SEM-2_fpkm	0	0.145	0.501	0	0.151	0.173	0.111	0.061	0.219	0.043	0	0.031	0	0.115	0.07	0.133		0.162	0.091	0.2	0.075	0.132	0.151	0.09	0.9
non-SEM-3_fpkm	0	0.204	0.49	0.043	0.344	0.188	0.289	0.02	0.032	0.099	0.04	0.037	0	0	0.063	0.015		0.097	0.054	0.165	0.196	0.124	0.196	0.052	0.837
